# Supplementary material for: Toxicity of benthic dinoflagellates on grazing, behavior and survival of the brine shrimp Artemia salina
Source: PLoS One. 2017 Apr 7;12(4):e0175168. doi: 10.1371/journal.pone.0175168 (PMC5384755; doi:10.1371/journal.pone.0175168)
Supplement: S1 File — (XLS) [file pone.0175168.s001.xls]

## Sheet: Natação Rápida
Comportamento	T0	T1	T2	T3	T4	T5	T6	T7				legenda
P1.1	3	1	1	0	0	0	0	0				P1- Prorocentrum Lima UNR1
P1.2	3	3	1	0	0	0	0	0				PS1- Prorocentrum Lima Senescente UNR1
P1.3	3	2	1	1	0	0	0	0				P9 - Prorocentrum Lima UNR9
P1.4	3	2	1	1	0	0	0	0				PS9 - Prorocentrum Lima UNR9
P1.C1	3	3	3	3	3	3	3	3				O - Ostreopsis
P1.C2	3	3	3	3	3	3	3	3				OS - Ostreopsis Senescente
PS1.1	2	2	2	2	0	0	0	0				G - Gambierdiscus UNR8
PS1.2	3	3	3	2	0	0	0	0				GS - Gambierdiscus Senescente UNR8
PS1.3	3	3	3	3	0	1	0	0
PS1.4	3	2	3	1	0	0	0	0
PS1.C1	3	3	3	3	2	2	2	2
PS1.C2	3	3	3	3	3	3	3	3
P9.1	3	2	0	0	0	0	0	0
P9.2	1	1	1	1	0	0	0	0
P9.3	3	3	0	1	0	0	0	0
P9.4	2	3	1	1	0	0	0	0
P9.C1	3	3	3	3	3	3	3	3
P9.C2	3	3	3	3	3	3	3	3
PS9.1	3	3	2	0	0	1	0	0
PS9.2	2	2	3	0	1	1	0	0
PS9.3	3	3	3	1	0	1	0	0
PS9.4	2	3	3	3	3	3	0	0
PS9.C1	2	3	3	3	3	3	3	3
PS9.C2	3	3	3	3	3	3	3	3
O1	3	0	0	0	0	0	0	0
O2	3	3	1	2	0	0	0	0
O3	3	1	0	0	0	0	0	0
O4	3	1	1	0	0	0	0	0
OC1	3	3	3	3	3	3	3	3
OC2	3	3	3	3	3	3	3	3
OS1	2	2	2	2	2	1	0	0
OS2	3	3	3	3	1	1	0	0
OS3	3	3	2	0	1	0	0	0
OS4	3	1	1	0	1	1	0	0
OSC1	3	3	3	3	3	3	3	2
OSC2	2	2	2	2	2	2	2	2
G1	3	3	1	1	2	1	0	0
G2	3	2	1	1	2	2	0	0
G3	3	3	1	1	0	1	0	0
G4	3	3	2	1	1	0	0	0
GC1	3	3	3	3	3	3	3	3
GC2	3	3	3	3	3	3	3	2
GS1	3	3	2	2	2	2	1	1
GS2	3	2	1	1	1	1	1	1
GS3	2	0	0	0	0	0	0	0
GS4	3	1	0	0	0	1	1	1
GSC1	3	3	3	3	3	3	3	1
GSC2	3	3	3	3	3	3	3	3

## Sheet: Natação Média
Comportamento	T0	T1	T2	T3	T4	T5	T6	T7		Comportamento	T0	T1	T2	T3	T4	T5	T6	T7	T0	T1	T2	T3	T4	T5	T6	T7
P1.1	0	2	2	0	0	0	0	0		P1.1	3	1	1	0	0	0	0	0	3	3	3	0	0	0	0	0
P1.2	0	0	3	1	0	0	0	0		P1.2	3	3	1	0	0	0	0	0	3	3	4	1	0	0	0	0
P1.3	0	1	1	0	0	0	0	0		P1.3	3	2	1	1	0	0	0	0	3	3	2	1	0	0	0	0
P1.4	0	1	1	0	0	0	0	0		P1.4	3	2	1	1	0	0	0	0	3	3	2	1	0	0	0	0
P1.C1	0	0	0	0	0	0	0	0		P1.C1	3	3	3	3	3	3	3	3	3	3	3	3	3	3	3	3
P1.C2	0	0	0	0	0	0	0	0		P1.C2	3	3	3	3	3	3	3	3	3	3	3	3	3	3	3	3
PS1.1	0	0	0	0	0	0	0	0		PS1.1	2	2	2	2	0	0	0	0	2	2	2	2	0	0	0	0
PS1.2	0	0	0	0	0	0	0	0		PS1.2	3	3	3	2	0	0	0	0	3	3	3	2	0	0	0	0
PS1.3	0	0	0	0	0	0	0	0		PS1.3	3	3	3	3	0	1	0	0	3	3	3	3	0	1	0	0
PS1.4	0	1	0	1	0	0	0	0		PS1.4	3	2	3	1	0	0	0	0	3	3	3	2	0	0	0	0
PS1.C1	0	0	0	0	0	0	0	0		PS1.C1	3	3	3	3	2	2	2	2	3	3	3	3	2	2	2	2
PS1.C2	0	0	0	0	0	0	0	0		PS1.C2	3	3	3	3	3	3	3	3	3	3	3	3	3	3	3	3
P9.1	0	0	1	1	0	3	3	3		P9.1	3	2	0	0	0	0	0	0	3	2	1	1	0	3	3	3
P9.2	0	0	1	1	2	3	3	3		P9.2	1	1	1	1	0	0	0	0	1	1	2	2	2	3	3	3
P9.3	0	0	1	2	2	3	3	3		P9.3	3	3	0	1	0	0	0	0	3	3	1	3	2	3	3	3
P9.4	0	0	1	2	0	3	3	3		P9.4	2	3	1	1	0	0	0	0	2	3	2	3	0	3	3	3
P9.C1	0	0	0	0	0	0	0	0		P9.C1	3	3	3	3	3	3	3	3	3	3	3	3	3	3	3	3
P9.C2	0	0	0	0	0	0	0	0		P9.C2	3	3	3	3	3	3	3	3	3	3	3	3	3	3	3	3
PS9.1	0	0	0	1	0	0	0	0		PS9.1	3	3	2	0	0	1	0	0	3	3	2	1	0	1	0	0
PS9.2	1	1	0	0	0	0	0	0		PS9.2	2	2	3	0	1	1	0	0	3	3	3	0	1	1	0	0
PS9.3	0	0	0	0	0	0	0	0		PS9.3	3	3	3	1	0	1	0	0	3	3	3	1	0	1	0	0
PS9.4	0	0	0	0	0	0	0	0		PS9.4	2	3	3	3	3	3	0	0	2	3	3	3	3	3	0	0
PS9.C1	0	0	0	0	0	0	0	0		PS9.C1	2	3	3	3	3	3	3	3	2	3	3	3	3	3	3	3
PS9.C2	0	0	0	0	0	0	0	0		PS9.C2	3	3	3	3	3	3	3	3	3	3	3	3	3	3	3	3
O1	0	2	2	2	0	0	0	0		O1	3	0	0	0	0	0	0	0	3	2	2	2	0	0	0	0
O2	0	0	0	0	0	0	0	0		O2	3	3	1	2	0	0	0	0	3	3	1	2	0	0	0	0
O3	0	1	1	1	0	0	0	0		O3	3	1	0	0	0	0	0	0	3	2	1	1	0	0	0	0
O4	0	1	1	1	0	0	0	0		O4	3	1	1	0	0	0	0	0	3	2	2	1	0	0	0	0
OC1	0	0	0	0	0	0	0	0		OC1	3	3	3	3	3	3	3	3	3	3	3	3	3	3	3	3
OC2	0	0	0	0	0	0	0	0		OC2	3	3	3	3	3	3	3	3	3	3	3	3	3	3	3	3
OS1	0	0	0	0	0	0	0	0		OS1	2	2	2	2	2	1	0	0	2	2	2	2	2	1	0	0
OS2	0	0	0	2	0	0	0	0		OS2	3	3	3	3	1	1	0	0	3	3	3	5	1	1	0	0
OS3	0	0	0	1	0	0	0	0		OS3	3	3	2	0	1	0	0	0	3	3	2	1	1	0	0	0
OS4	0	2	0	0	0	0	0	0		OS4	3	1	1	0	1	1	0	0	3	3	1	0	1	1	0	0
OSC1	0	0	0	0	0	0	0	0		OSC1	3	3	3	3	3	3	3	2	3	3	3	3	3	3	3	2
OSC2	1	0	0	0	0	0	0	0		OSC2	2	2	2	2	2	2	2	2	3	2	2	2	2	2	2	2
G1	0	0	0	1	0	1	0	0		G1	3	3	1	1	2	1	0	0	3	3	1	2	2	2	0	0
G2	0	0	1	0	0	0	0	0		G2	3	2	1	1	2	2	0	0	3	2	2	1	2	2	0	0
G3	0	0	0	0	1	0	0	0		G3	3	3	1	1	0	1	0	0	3	3	1	1	1	1	0	0
G4	0	0	0	0	0	0	0	0		G4	3	3	2	1	1	0	0	0	3	3	2	1	1	0	0	0
GC1	0	0	0	0	0	0	0	0		GC1	3	3	3	3	3	3	3	3	3	3	3	3	3	3	3	3
GC2	0	0	0	0	0	0	0	0		GC2	3	3	3	3	3	3	3	2	3	3	3	3	3	3	3	2
GS1	0	0	0	0	2	0	0	0		GS1	3	3	2	2	2	2	1	1	3	3	2	2	4	2	1	1
GS2	0	0	0	0	1	0	0	0		GS2	3	2	1	1	1	1	1	1	3	2	1	1	2	1	1	1
GS3	0	1	1	0	0	0	0	0		GS3	2	0	0	0	0	0	0	0	2	1	1	0	0	0	0	0
GS4	0	0	1	0	1	0	0	0		GS4	3	1	0	0	0	1	1	1	3	1	1	0	1	1	1	1
GSC1	0	0	0	0	0	0	0	0		GSC1	3	3	3	3	3	3	3	1	3	3	3	3	3	3	3	1
GSC2	0	0	0	0	0	0	0	0		GSC2	3	3	3	3	3	3	3	3	3	3	3	3	3	3	3	3

## Sheet: algae measurements
	Tetraselmis sp.						Prorocentrum lima								Gambierdiscus excentricus								Ostreopsis cf. ovata
replicate	height	diamater	biovolume	carbon	pg Carbon		replicate	height	length	width	biovolume	carbon	pg Carbon		replicate	height	length	width	biovolume	carbon	pg Carbon		replicate	height	length	width	biovolume	carbon	pg Carbon
1	14.31	9.54	681.577	1.96549	92.3622		1	36.51	27.05	31.95	16513.1	3.2912	1955.26		1	71.96	79.25	42.02	125408	4.05195	11270.7		1	45.63	31.25	37.68	28118.3	3.49093	3096.9
2	13.96	10	730.573	1.99221	98.2214		2	38.09	26.13	31.95	16641.8	3.29412	1968.41		2	80.61	75.6	42.02	134012	4.07685	11935.9		2	44.1	34.07	37.68	29627.8	3.51055	3240.03
3	11.86	8.14	411.256	1.7711	59.0341		3	38.71	25.96	31.95	16802.6	3.29773	1984.84		3	82.43	69.69	42.02	126325	4.05469	11341.9		3	53.03	43.26	37.68	45237.4	3.66935	4670.35
4	14.14	10.2	769.889	2.01238	102.891		4	39.17	27.33	31.95	17899.6	3.32146	2096.31		4	79.25	66.49	42.02	115875	4.02229	10526.6		4	47.5	32.75	37.68	30675.7	3.52359	3338.8
5	13.5	8.9	559.619	1.88963	77.559		5	37.81	27.33	31.95	17278.1	3.3082	2033.28		5	76.06	71.05	42.02	118838	4.03176	10758.7		5	46.35	34.51	37.68	31541.6	3.53404	3420.08
6	14.8	9.05	634.362	1.93787	86.6704		6	38.02	24.28	31.95	15435.1	3.26587	1844.47		6	80.16	72.42	42.02	127659	4.05863	11445.3		6	45.54	31.25	37.68	28062.9	3.49019	3091.62
7	13.82	11.51	958.158	2.09655	124.897		7	38.97	27.05	31.95	17625.7	3.31567	2068.57		7	89.72	76.51	42.02	150953	4.12152	13228.8		7	49.68	32.58	37.68	31917	3.53847	3455.21
8	15.13	7.91	495.416	1.84274	69.6215		8	40.08	27.79	31.95	18623.7	3.33634	2169.38		8	74.24	62.48	42.02	102003	3.97444	9428.49		8	42.57	28.05	37.68	23546.5	3.42434	2656.71
9	14.81	11.51	1026.8	2.12317	132.793		9	40.53	24.6	31.95	16671	3.29477	1971.4		9	82.43	69.68	42.02	126307	4.05463	11340.5		9	47	31.64	37.68	29324	3.50668	3211.3
10	12.79	9.54	609.18	1.92228	83.6151		10	40.8	25.78	31.95	17587	3.31485	2064.65		10	67.87	67.86	42.02	101281	3.97177	9370.76		10	48.62	26.98	37.68	25867	3.45961	2881.46
11	14.07	9.49	663.14	1.95494	90.1451		11	38.53	26.53	31.95	17091.7	3.30413	2014.31		11	82.43	66.95	42.02	121359	4.03964	10955.6		11	45.96	28.34	37.68	25684.4	3.45695	2863.88
12	13.33	10.88	825.784	2.03934	109.482		12	38.26	28.24	31.95	18065.9	3.32493	2113.13		12	96.08	56.02	42.02	118362	4.03025	10721.5		12	50.87	31.31	37.68	31407.6	3.53244	3407.51
13	14.79	9.54	704.439	1.97819	95.1019		13	37.35	25.05	31.95	15644	3.27092	1866.02		13	74.56	67.86	42.02	111264	4.00705	10163.7		13	49.56	33.97	37.68	33198.3	3.55324	3574.74
14	13.96	10	730.573	1.99221	98.2214		14	40.26	31.56	31.95	21245.2	3.38575	2430.82		14	74.24	64.67	42.02	105578	3.98737	9713.35		14	50.11	33.95	37.68	33547	3.55716	3607.15
15	13.49	9.77	673.875	1.96112	91.4369		15	35.93	26.28	31.95	15788.2	3.27436	1880.87		15	81.08	75.15	42.02	133991	4.07679	11934.2		15	50.13	29.69	37.68	29349.3	3.507	3213.69
16	13.5	10	706.5	1.97931	95.3484		16	42.51	27.7	31.95	19688.8	3.35721	2276.18		16	70.59	68.31	42.02	106038	3.989	9749.88		16	43.03	26.98	37.68	22893	3.41378	2592.88
17	12.18	8.55	465.97	1.81917	65.9425		17	39.29	27.38	31.95	17987.2	3.32329	2105.18		17	70.59	68.35	42.02	106100	3.98922	9754.81		17	46.64	33.55	37.68	30856.1	3.52579	3355.75
18	12.61	10.23	690.629	1.97057	93.4482		18	40.08	28.88	31.95	19354.2	3.35077	2242.71		18	74.24	65.58	42.02	107064	3.99261	9831.33		18	49.08	29.54	37.68	28589.4	3.49716	3141.67
19	15.08	9.29	681.1	1.96523	92.305		19	37.55	21.91	31.95	13756.3	3.22267	1669.8		19	75.15	72.41	42.02	119664	4.03436	10823.3		19	51.64	29.31	37.68	29846.4	3.51331	3260.66
20	15.44	12.17	1196.76	2.18211	152.095		20	40.53	25.71	31.95	17423.2	3.31133	2048.02		20	71.96	69.23	42.02	109552	4.00123	10028.4		20	51.12	30.79	37.68	31037.7	3.52799	3372.82
21	12.21	11.35	823.163	2.03812	109.174		21	41.99	29.31	31.95	20578.4	3.37379	2364.76		21	74.69	71.5	42.02	117436	4.02731	10649		21	49.31	28.84	37.68	28042.7	3.48992	3089.7
22	12.84	7.89	418.309	1.77765	59.9303		22	39.41	29.53	31.95	19458.9	3.3528	2253.2		22	88.36	75.15	42.02	146022	4.10906	12854.6		22	47.97	31.12	37.68	29437.3	3.50813	3222.02
23	15.59	8.61	604.827	1.91952	83.0854		23	43.72	29.16	31.95	21316.6	3.38701	2437.87		23	79.7	70.59	42.02	123719	4.04686	11139.5		23	45.75	26.35	37.68	23771.7	3.42792	2678.65
24	12.56	10.7	752.55	2.00361	100.835		24	35.98	25.09	31.95	15094.2	3.25749	1809.23		24	83.34	77.88	42.02	142730	4.1005	12603.8		24	47.71	32	37.68	30105.7	3.51655	3285.13
25	13.1	7.68	404.364	1.7646	58.1567		25	44	30.55	31.95	22475.7	3.40688	2552		25	88.81	78.34	42.02	152996	4.12656	13383.3		25	49.05	32.1	37.68	31048	3.52812	3373.78
26	15.49	11.4	1053.51	2.13306	135.85		26	38.91	25.52	31.95	16603.2	3.29325	1964.47		26	76.06	69.23	42.02	115794	4.02202	10520.2		26	52.95	30.79	37.68	32148.8	3.54119	3476.89
27	13.63	9.77	680.869	1.96509	92.2771		27	39.95	25.76	31.95	17207.3	3.30666	2026.07		27	78.33	76.97	42.02	132582	4.07283	11825.7		27	47.71	32	37.68	30105.7	3.51655	3285.13
28	12.96	8.85	531.215	1.86959	74.0609		28	41.05	29.15	31.95	20007.9	3.36324	2308.01		28	67.87	67.86	42.02	101281	3.97177	9370.76		28	48.85	31.87	37.68	30699.8	3.52389	3341.07
29	9.55	5.58	155.615	1.39716	24.9549		29	40.08	26.87	31.95	18007.1	3.3237	2107.19		29	61.94	56.66	42.02	77176	3.86978	7409.43		29	43.92	25.56	37.68	22136.7	3.40118	2518.7
30	11.45	7.57	343.381	1.7017	50.315		30	39.68	26.73	31.95	17734.5	3.31798	2079.6		30	84.71	82.89	42.02	154409	4.13001	13490		30	49.13	27.23	37.68	26380.5	3.46699	2930.82
31	12.49	8.61	484.56	1.83422	68.2681		31	39.04	28.61	31.95	18675.7	3.33738	2174.62		31	79.25	75.84	42.02	132170	4.07166	11793.9		31	49	27.77	37.68	26832.5	3.47336	2974.15
32	13.96	9.81	703.075	1.97744	94.9388		32	45.1	27.05	31.95	20398.3	3.37049	2346.87
33	13.26	7.91	434.185	1.79198	61.9412		33	44.36	29.21	31.95	21665.7	3.39311	2472.33
34	13.49	10.03	710.219	1.98133	95.7929		34	40.19	27.84	31.95	18708.4	3.33804	2177.91
35	12.14	10.67	723.312	1.98836	97.356		35	42.69	28.17	31.95	20107.7	3.3651	2317.95
36	14.89	11.17	972.253	2.10217	126.524		36	41.54	27.88	31.95	19364.6	3.35098	2243.75
37	13.26	8.84	542.284	1.87752	75.4266		37	41.63	28.5	31.95	19838.1	3.36004	2291.08
38	12.5	9.27	562.144	1.89137	77.8691		38	40.76	30.16	31.95	20554.9	3.37336	2362.43
39	13.01	11.84	954.463	2.09507	124.471		39	42.12	28.95	31.95	20388.5	3.37031	2345.9
40	11.4	9.77	569.472	1.89635	78.7678		40	38.98	28.33	31.95	18464.5	3.33312	2153.36
41	12.18	8.62	473.631	1.82544	66.9021		41	43.15	29.63	31.95	21377.7	3.38809	2443.92
42	12.15	9.38	559.449	1.88952	77.5382		42	40.94	27.67	31.95	18941.1	3.34268	2201.3
43	12.8	10.47	734.314	1.99417	98.6668		43	38.58	27.84	31.95	17958.9	3.3227	2102.32
44	13.73	8.61	532.666	1.87064	74.2402		44	41.49	29.15	31.95	20222.3	3.36724	2329.37

## Sheet: Feeding assays
Treatment	Replicate	Clearance rate	Ingestion rate					unit
Tetraselmis sp.	1	1.67389	76.749				clearance rate	ml ind-1 h-1
Tetraselmis sp.	2	1.20125	57.7442				ingestion rate	ng C ind-1 h-1
Tetraselmis sp.	3	1.63097	75.1028
Tetraselmis sp.	4	0.644233	28.1032
Tetraselmis sp.	5	0.585407	25.8393
Tetraselmis sp.	6	0.974663	39.7985
Ostreopsis cf. ovata	1	0.287153	38.7941
Ostreopsis cf. ovata	2	1.34758	168.139
Ostreopsis cf. ovata	3	2.1502	205.407
Ostreopsis cf. ovata	4	0.369923	46.1554
Ostreopsis cf. ovata	5	1.77945	179.711
Prorocentrum lima	1	0.621316	40.3157
Prorocentrum lima	2	2.35139	134.009
Prorocentrum lima	3	4.02682	202.395
Prorocentrum lima	4	1.88917	74.7083
Prorocentrum lima	5	1.64214	67.3909
Gambierdiscus excentricus	1	0.557859	29.9175
Gambierdiscus excentricus	2	1.37327	52.0763
Gambierdiscus excentricus	3	1.37327	52.0763
Gambierdiscus excentricus	4	3.10613	83.2896

## Sheet: acute toxicity assays
Treatment	Dinoflagellate CODE	Replicate	Time	Swimming	Position	Survival			Treatment code
P1E	1	1	1	1.5708	1.5708	1.5708			P1E	Prorocentrum lima Exponential
P1E	1	1	2	1.5708	0.958857	1.5708			P1S	Prorocentrum lima Stationary
P1E	1	1	3	1.5708	0.61194	1.5708			O1E	Ostreopsis cf. ovata exponential
P1E	1	1	4	0	0	0.61194			O1S	Ostreopsis cf. ovata stationary
P1E	1	1	5	0	0.61194	0.61194			G1E	Gambierdiscus excentricus exponential
P1E	1	1	6	0	0	0.61194			G1S	Gambierdiscus excentricus stationary
P1E	1	1	7	0	0	0			CONT	Control (Tetraselmis sp.)
P1E	1	1	8	0	0	0
P1E	1	2	1	1.5708	1.5708	1.5708			Time code	hour
P1E	1	2	2	1.5708	0.958857	1.5708			1	0.5
P1E	1	2	3	1.5708	1.5708	1.5708			2	1
P1E	1	2	4	0.61194	0.61194	0.958857			3	2
P1E	1	2	5	0	0	0			4	3
P1E	1	2	6	0	0	0			5	4
P1E	1	2	7	0	0	0			6	5
P1E	1	2	8	0	0	0			7	6
P1E	1	3	1	1.5708	1.5708	1.5708			8	7
P1E	1	3	2	1.5708	0.958857	1.5708
P1E	1	3	3	0.958857	0.61194	1.5708
P1E	1	3	4	0.61194	0.958857	0.958857
P1E	1	3	5	0	0	0
P1E	1	3	6	0	0	0
P1E	1	3	7	0	0	0
P1E	1	3	8	0	0	0
P1E	1	4	1	1.5708	1.5708	1.5708
P1E	1	4	2	1.5708	0.958857	1.5708
P1E	1	4	3	0.958857	0.61194	1.5708
P1E	1	4	4	0.61194	0.61194	0.958857
P1E	1	4	5	0	0	0.61194
P1E	1	4	6	0	0	0
P1E	1	4	7	0	0	0
P1E	1	4	8	0	0	0
P1S	2	5	1	0.958857	0.958857	0.958857
P1S	2	5	2	0.958857	0.958857	0.958857
P1S	2	5	3	0.958857	0.958857	0.958857
P1S	2	5	4	0.958857	0.958857	0.958857
P1S	2	5	5	0	0	0
P1S	2	5	6	0	0	0
P1S	2	5	7	0	0	0
P1S	2	5	8	0	0	0
P1S	2	6	1	1.5708	0.958857	1.5708
P1S	2	6	2	1.5708	1.5708	1.5708
P1S	2	6	3	1.5708	1.5708	1.5708
P1S	2	6	4	0.958857	0.61194	0.958857
P1S	2	6	5	0	0	0.61194
P1S	2	6	6	0	0	0
P1S	2	6	7	0	0	0
P1S	2	6	8	0	0	0
P1S	2	7	1	1.5708	1.5708	1.5708
P1S	2	7	2	1.5708	1.5708	1.5708
P1S	2	7	3	1.5708	1.5708	1.5708
P1S	2	7	4	1.5708	1.5708	1.5708
P1S	2	7	5	0	0	0.61194
P1S	2	7	6	0.61194	0.61194	0.61194
P1S	2	7	7	0	0	0
P1S	2	7	8	0	0	0
P1S	2	8	1	1.5708	1.5708	0.958857
P1S	2	8	2	1.5708	1.5708	0.61194
P1S	2	8	3	1.5708	1.5708	0
P1S	2	8	4	0.958857	0.61194	0
P1S	2	8	5	0	0	0
P1S	2	8	6	0	0	0
P1S	2	8	7	0	0	0
P1S	2	8	8	0	0	0
O1E	5	9	1	1.5708	1.5708	1.5708
O1E	5	9	2	0.958857	0.958857	1.5708
O1E	5	9	3	0.958857	0.61194	1.5708
O1E	5	9	4	0.958857	0.958857	0.958857
O1E	5	9	5	0	0.61194	0.61194
O1E	5	9	6	0	0	0.61194
O1E	5	9	7	0	0	0
O1E	5	9	8	0	0	0
O1E	5	10	1	1.5708	1.5708	1.5708
O1E	5	10	2	1.5708	0.61194	1.5708
O1E	5	10	3	0.61194	0.958857	1.5708
O1E	5	10	4	0.958857	0.958857	0.958857
O1E	5	10	5	0	0.61194	0.61194
O1E	5	10	6	0	0	0
O1E	5	10	7	0	0	0
O1E	5	10	8	0	0	0
O1E	5	11	1	1.5708	1.5708	1.5708
O1E	5	11	2	0.958857	0.61194	1.5708
O1E	5	11	3	0.61194	0.958857	0.958857
O1E	5	11	4	0.61194	0.61194	0.61194
O1E	5	11	5	0	0	0.61194
O1E	5	11	6	0	0	0
O1E	5	11	7	0	0	0
O1E	5	11	8	0	0	0
O1E	5	12	1	1.5708	1.5708	1.5708
O1E	5	12	2	0.958857	0.958857	1.5708
O1E	5	12	3	0.958857	0.958857	1.5708
O1E	5	12	4	0.61194	0.61194	0.61194
O1E	5	12	5	0	0	0.61194
O1E	5	12	6	0	0	0
O1E	5	12	7	0	0	0
O1E	5	12	8	0	0	0
O1S	6	13	1	0.958857	0.958857	1.5708
O1S	6	13	2	0.958857	0.958857	1.5708
O1S	6	13	3	0.958857	0.958857	0.958857
O1S	6	13	4	0.958857	0.61194	0.958857
O1S	6	13	5	0.958857	0	0.61194
O1S	6	13	6	0.61194	0	0.61194
O1S	6	13	7	0	0	0
O1S	6	13	8	0	0	0
O1S	6	14	1	1.5708	1.5708	1.5708
O1S	6	14	2	1.5708	1.5708	1.5708
O1S	6	14	3	1.5708	1.5708	1.5708
O1S	6	14	4	1.5708	0.958857	0.958857
O1S	6	14	5	0.61194	0.61194	0.61194
O1S	6	14	6	0.61194	0	0.61194
O1S	6	14	7	0	0	0.61194
O1S	6	14	8	0	0	0
O1S	6	15	1	1.5708	1.5708	1.5708
O1S	6	15	2	1.5708	1.5708	1.5708
O1S	6	15	3	0.958857	0.958857	0.958857
O1S	6	15	4	0.61194	0.61194	0.958857
O1S	6	15	5	0.61194	0.61194	0.61194
O1S	6	15	6	0	0	0
O1S	6	15	7	0	0	0
O1S	6	15	8	0	0	0
O1S	6	16	1	1.5708	1.5708	1.5708
O1S	6	16	2	1.5708	0.61194	1.5708
O1S	6	16	3	0.61194	0.61194	0.958857
O1S	6	16	4	0	0.61194	0.958857
O1S	6	16	5	0.61194	0.61194	0.61194
O1S	6	16	6	0.61194	0	0.61194
O1S	6	16	7	0	0	0.61194
O1S	6	16	8	0	0	0.61194
G1E	7	17	1	1.5708	1.5708	1.5708
G1E	7	17	2	1.5708	1.5708	1.5708
G1E	7	17	3	0.61194	0.958857	0.958857
G1E	7	17	4	0.958857	0.958857	0.958857
G1E	7	17	5	0.958857	0.958857	0.958857
G1E	7	17	6	0.958857	0.958857	0.958857
G1E	7	17	7	0	0.61194	0.958857
G1E	7	17	8	0	0	0
G1E	7	18	1	1.5708	1.5708	1.5708
G1E	7	18	2	0.958857	0.958857	1.5708
G1E	7	18	3	0.958857	0.958857	0.958857
G1E	7	18	4	0.61194	0.61194	0.958857
G1E	7	18	5	0.958857	0.958857	0.958857
G1E	7	18	6	0.958857	0.61194	0.958857
G1E	7	18	7	0	0	0.61194
G1E	7	18	8	0	0	0
G1E	7	19	1	1.5708	1.5708	1.5708
G1E	7	19	2	1.5708	1.5708	1.5708
G1E	7	19	3	0.61194	0.61194	1.5708
G1E	7	19	4	0.61194	0.61194	0.958857
G1E	7	19	5	0.61194	0.61194	0.61194
G1E	7	19	6	0.61194	0.61194	0.61194
G1E	7	19	7	0	0	0
G1E	7	19	8	0	0	0
G1E	7	20	1	1.5708	1.5708	1.5708
G1E	7	20	2	1.5708	1.5708	1.5708
G1E	7	20	3	0.958857	0.958857	0.958857
G1E	7	20	4	0.61194	0.61194	0.958857
G1E	7	20	5	0.61194	0.61194	0.61194
G1E	7	20	6	0	0	0.61194
G1E	7	20	7	0	0	0.61194
G1E	7	20	8	0	0	0
G1S	8	21	1	1.5708	1.5708	1.5708
G1S	8	21	2	1.5708	1.5708	1.5708
G1S	8	21	3	0.958857	0.958857	0.958857
G1S	8	21	4	0.958857	0.958857	0.958857
G1S	8	21	5	1.5708	0.958857	0.958857
G1S	8	21	6	0.958857	0	0.958857
G1S	8	21	7	0.61194	0	0.61194
G1S	8	21	8	0.61194	0	0.61194
G1S	8	22	1	1.5708	1.5708	1.5708
G1S	8	22	2	0.958857	0.958857	1.5708
G1S	8	22	3	0.61194	0.61194	0.958857
G1S	8	22	4	0.61194	0.61194	0.61194
G1S	8	22	5	0.958857	0.61194	0.61194
G1S	8	22	6	0.61194	0	0.61194
G1S	8	22	7	0.61194	0	0.61194
G1S	8	22	8	0.61194	0	0.61194
G1S	8	23	1	0.958857	0.958857	1.5708
G1S	8	23	2	0.61194	0.61194	0.61194
G1S	8	23	3	0.61194	0.61194	0.61194
G1S	8	23	4	0	0	0
G1S	8	23	5	0	0	0
G1S	8	23	6	0	0	0
G1S	8	23	7	0	0	0
G1S	8	23	8	0	0	0
G1S	8	24	1	1.5708	1.5708	1.5708
G1S	8	24	2	0.61194	0.61194	0.958857
G1S	8	24	3	0.61194	0.61194	0.61194
G1S	8	24	4	0	0	0.61194
G1S	8	24	5	0.61194	0.61194	0.61194
G1S	8	24	6	0.61194	0	0.61194
G1S	8	24	7	0.61194	0	0.61194
G1S	8	24	8	0.61194	0.61194	0.61194
CONT	9	25	1	1.5708	1.5708	1.5708
CONT	9	25	2	1.5708	1.5708	1.5708
CONT	9	25	3	1.5708	1.5708	1.5708
CONT	9	25	4	1.5708	1.5708	1.5708
CONT	9	25	5	1.5708	1.5708	1.5708
CONT	9	25	6	1.5708	1.5708	1.5708
CONT	9	25	7	1.5708	1.5708	1.5708
CONT	9	25	8	1.5708	1.5708	1.5708
CONT	9	26	1	1.5708	1.5708	1.5708
CONT	9	26	2	1.5708	0.61194	1.5708
CONT	9	26	3	1.5708	1.5708	1.5708
CONT	9	26	4	1.5708	1.5708	1.5708
CONT	9	26	5	1.5708	1.5708	1.5708
CONT	9	26	6	1.5708	1.5708	1.5708
CONT	9	26	7	1.5708	1.5708	1.5708
CONT	9	26	8	1.5708	1.5708	1.5708
CONT	9	27	1	1.5708	1.5708	1.5708
CONT	9	27	2	1.5708	1.5708	1.5708
CONT	9	27	3	1.5708	1.5708	1.5708
CONT	9	27	4	1.5708	1.5708	1.5708
CONT	9	27	5	0.958857	0.958857	0.958857
CONT	9	27	6	0.958857	0.958857	0.958857
CONT	9	27	7	0.958857	0.958857	0.958857
CONT	9	27	8	0.958857	0.958857	0.958857
CONT	9	28	1	1.5708	1.5708	1.5708
CONT	9	28	2	1.5708	1.5708	1.5708
CONT	9	28	3	1.5708	1.5708	1.5708
CONT	9	28	4	1.5708	1.5708	1.5708
CONT	9	28	5	1.5708	1.5708	1.5708
CONT	9	28	6	1.5708	1.5708	1.5708
CONT	9	28	7	1.5708	1.5708	1.5708
CONT	9	28	8	1.5708	1.5708	1.5708
CONT	9	29	1	1.5708	1.5708	1.5708
CONT	9	29	2	1.5708	1.5708	1.5708
CONT	9	29	3	1.5708	1.5708	1.5708
CONT	9	29	4	1.5708	1.5708	1.5708
CONT	9	29	5	1.5708	1.5708	1.5708
CONT	9	29	6	1.5708	1.5708	1.5708
CONT	9	29	7	1.5708	1.5708	1.5708
CONT	9	29	8	1.5708	1.5708	1.5708
CONT	9	30	1	1.5708	1.5708	1.5708
CONT	9	30	2	1.5708	1.5708	1.5708
CONT	9	30	3	1.5708	1.5708	1.5708
CONT	9	30	4	1.5708	1.5708	1.5708
CONT	9	30	5	1.5708	1.5708	1.5708
CONT	9	30	6	1.5708	1.5708	1.5708
CONT	9	30	7	1.5708	1.5708	1.5708
CONT	9	30	8	1.5708	1.5708	1.5708
CONT	9	31	1	0.958857	0.958857	1.5708
CONT	9	31	2	1.5708	1.5708	1.5708
CONT	9	31	3	1.5708	1.5708	1.5708
CONT	9	31	4	1.5708	1.5708	1.5708
CONT	9	31	5	1.5708	1.5708	1.5708
CONT	9	31	6	1.5708	1.5708	1.5708
CONT	9	31	7	1.5708	1.5708	1.5708
CONT	9	31	8	1.5708	1.5708	1.5708
CONT	9	32	1	1.5708	1.5708	1.5708
CONT	9	32	2	1.5708	1.5708	1.5708
CONT	9	32	3	1.5708	1.5708	1.5708
CONT	9	32	4	1.5708	1.5708	1.5708
CONT	9	32	5	1.5708	1.5708	1.5708
CONT	9	32	6	1.5708	1.5708	1.5708
CONT	9	32	7	1.5708	1.5708	1.5708
CONT	9	32	8	1.5708	1.5708	1.5708
CONT	9	33	1	1.5708	1.5708	1.5708
CONT	9	33	2	1.5708	0.958857	1.5708
CONT	9	33	3	1.5708	1.5708	1.5708
CONT	9	33	4	1.5708	1.5708	1.5708
CONT	9	33	5	1.5708	1.5708	1.5708
CONT	9	33	6	1.5708	1.5708	1.5708
CONT	9	33	7	1.5708	1.5708	1.5708
CONT	9	33	8	1.5708	1.5708	1.5708
CONT	9	34	1	1.5708	1.5708	1.5708
CONT	9	34	2	1.5708	1.5708	1.5708
CONT	9	34	3	1.5708	1.5708	1.5708
CONT	9	34	4	1.5708	1.5708	1.5708
CONT	9	34	5	1.5708	1.5708	1.5708
CONT	9	34	6	1.5708	1.5708	1.5708
CONT	9	34	7	1.5708	1.5708	1.5708
CONT	9	34	8	1.5708	1.5708	1.5708
CONT	9	35	1	1.5708	1.5708	1.5708
CONT	9	35	2	1.5708	1.5708	1.5708
CONT	9	35	3	1.5708	1.5708	1.5708
CONT	9	35	4	1.5708	1.5708	1.5708
CONT	9	35	5	1.5708	1.5708	1.5708
CONT	9	35	6	1.5708	1.5708	1.5708
CONT	9	35	7	1.5708	1.5708	1.5708
CONT	9	35	8	0.958857	1.5708	0.958857
CONT	9	36	1	1.5708	0.958857	0.958857
CONT	9	36	2	0.958857	0.958857	0.958857
CONT	9	36	3	0.958857	0.958857	0.958857
CONT	9	36	4	0.958857	0.958857	0.958857
CONT	9	36	5	0.958857	0.958857	0.958857
CONT	9	36	6	0.958857	0.958857	0.958857
CONT	9	36	7	0.958857	0.958857	0.958857
CONT	9	36	8	0.958857	0.958857	0.958857
CONT	9	37	1	1.5708	1.5708	1.5708
CONT	9	37	2	1.5708	1.5708	1.5708
CONT	9	37	3	1.5708	1.5708	1.5708
CONT	9	37	4	1.5708	1.5708	1.5708
CONT	9	37	5	1.5708	1.5708	1.5708
CONT	9	37	6	1.5708	1.5708	1.5708
CONT	9	37	7	1.5708	1.5708	1.5708
CONT	9	37	8	1.5708	1.5708	1.5708
CONT	9	38	1	1.5708	1.5708	1.5708
CONT	9	38	2	1.5708	1.5708	1.5708
CONT	9	38	3	1.5708	1.5708	1.5708
CONT	9	38	4	1.5708	1.5708	1.5708
CONT	9	38	5	1.5708	1.5708	1.5708
CONT	9	38	6	1.5708	1.5708	1.5708
CONT	9	38	7	1.5708	1.5708	1.5708
CONT	9	38	8	0.958857	0.958857	1.5708
CONT	9	39	1	1.5708	1.5708	1.5708
CONT	9	39	2	1.5708	1.5708	1.5708
CONT	9	39	3	1.5708	1.5708	1.5708
CONT	9	39	4	1.5708	1.5708	1.5708
CONT	9	39	5	1.5708	1.5708	1.5708
CONT	9	39	6	1.5708	1.5708	1.5708
CONT	9	39	7	1.5708	1.5708	1.5708
CONT	9	39	8	0.61194	0.61194	0.958857
CONT	9	40	1	1.5708	0.958857	1.5708
CONT	9	40	2	1.5708	1.5708	1.5708
CONT	9	40	3	1.5708	1.5708	1.5708
CONT	9	40	4	1.5708	1.5708	1.5708
CONT	9	40	5	1.5708	1.5708	1.5708
CONT	9	40	6	1.5708	1.5708	1.5708
CONT	9	40	7	1.5708	0.958857	1.5708
CONT	9	40	8	1.5708	1.5708	0.958857
